# Supplementary material for: Use of Cabbage Leaf Inverted Flap Technique in the Management of a Stage IV Full-Thickness Macular Hole
Source: J Clin Med. 2024 Nov 25;13(23):7120. doi: 10.3390/jcm13237120 (PMC11642567; doi:10.3390/jcm13237120)
Supplement: Supplementary file 1 [file jcm-13-07120-s001.zip]

Archive with 1 entries (1 files):
- jcm-3284621-video S1.mp4
